# Supplementary material for: Simultaneous Onset of Haematological Malignancy and COVID: An Epicovideha Survey
Source: Cancers (Basel). 2022 Nov 10;14(22):5530. doi: 10.3390/cancers14225530 (PMC9688278; doi:10.3390/cancers14225530)
Supplement: Supplementary file 1 [file cancers-14-05530-s001.zip]

Archive with 1 entries (1 files):
- cancers-1993485-supplementary.pdf
